# Supplementary material for: Reproductive factors and metabolic syndrome among Chinese women aged 40 years and older
Source: J Diabetes. 2022 Dec 16;15(1):36–46. doi: 10.1111/1753-0407.13342 (PMC9870746; doi:10.1111/1753-0407.13342)
Supplement: Supplementary file 9 — Figure S9. Odds ratios (ORs) for the association between reproductive variables and overall MetS in the subgroup analysis by age. Model 1 (unadjusted), model 2 (adjusted for age, nation, smoking status, alcohol drinking, education, physical activity and BMI). Figure S9‐1. Aged 40 to 59 years Figure S9‐2. Over 60 years old [file JDB-15-36-s009.zip]

Archive with 2 entries (2 files):
- JDB_13342_图11-1.png
- JDB_13342_图11-2.png
