# Supplementary material for: Reproductive factors and metabolic syndrome among Chinese women aged 40 years and older
Source: J Diabetes. 2022 Dec 16;15(1):36–46. doi: 10.1111/1753-0407.13342 (PMC9870746; doi:10.1111/1753-0407.13342)
Supplement: Supplementary file 10 — Figure S10. Odds ratios (ORs) for the association between reproductive variables and overall MetS in the subgroup analysis by BMI. Model 1 (unadjusted), model 2 (adjusted for age, nation, smoking status, alcohol drinking, education, physical activity and BMI). Figure S10‐1. BMI < 24 kg/m2 Figure S10‐2. BMI ≥24 kg/m2 [file JDB-15-36-s010.zip]

Archive with 2 entries (2 files):
- JDB_13342_图12-1.png
- JDB_13342_图12-2.png
